# Supplementary material for: Spatial Patterns and Diversity of the Genus Agave in the Southern Iberian Peninsula: The Role of Anthropogenic Drivers in the Expansion of Agave americana
Source: Plants (Basel). 2026 Jan 21;15(2):327. doi: 10.3390/plants15020327 (PMC12846285; doi:10.3390/plants15020327)
Supplement: Supplementary file 1 [file plants-15-00327-s001.zip]

Archive with 1 entries (1 files):
- plants-4095629-supplementary.xlsx
