# Supplementary material for: Spatial Patterns and Diversity of the Genus Agave in the Southern Iberian Peninsula: The Role of Anthropogenic Drivers in the Expansion of Agave americana
Source: Plants (Basel). 2026 Jan 21;15(2):327. doi: 10.3390/plants15020327 (PMC12846285; doi:10.3390/plants15020327)
Supplement: Supplementary file 1 [file plants-15-00327-s001.zip › plants-4095629-supplementary.xlsx]

## Sheet: Hoja1
Table S1: Environmental predictor variables and their categorical classes used in the SDMs for A. americana in Jaén and Andalusia.
GIS Layer		Andalusia	Jaén province	Predicted Suitability
Territorial domain	Coastal domain	X
	Sierra Morena-Los Pedroches	X	X	0.233413
	Betic ranges and valleys	X	X	0.309828
	Guadalquivir valley	X	X	0.281769
	(Other/Unspecified)	X
Lithological unit	Amphibolites, slates, phyllites, sandstones, and quartzites	X	X	0.0423971
	Clays and marls	X	X	0.175586
	Clays and marls (locally calcarenites)	X
	Clays, marls, and dolomites	X	X	0.149151
	Sands	X
	Sands and marls	X
	Sands, silts, clays, gravels, and pebbles	X	X	0.192494
	Siliceous sandstones	X
	Sandstones, marls, and mudrocks (or shales)	X
	Calcarenites, sands, marls, and limestones	X	X	0.186192
	Metamorphic limestones	X
	Limestones and dolomites	X	X	0.125649
	Limestones, graywackes (locally phyllites) (Corrected)	X
	Volcano-sedimentary complex (lavas, pyroclasts, tuffs, and tuffites)	X
	Conglomerates, sands, mudrocks (or shales), and limestones	X	X	0.166834
	Conglomerates, mudrocks (or shales), sandstones, limestones, and volcanics	X
	Quartzites, phyllites, micaschists, and amphibolites	X
	Schists, quartzites, and amphibolites	X
	Schists, gneisses, quartzites, and amphibolites	X
	Phyllites, metasandstones, metabasites, and graywackes	X
	Gabbros, diorites, tonalites, and other undifferentiated plutonic rocks	X	X	0.125145
	Gneisses, migmatites, and granulites	X
	Granites	X	X	0.188827
	Granodiorites	X	X	0.15799
	Silts and clays	X
	Marls and breccias (olistostrome)	X	X	0.135379
	Marls and limestones (locally sandstones or radiolarites or clays)	X	X	0.133473
	Gypsum marls, sandstones, and limestones	X	X	0.166969
	Marls, sandstones, and mudrocks (or shales) or silexites	X	X	0.15626
	Marls, marl-limestones, limestones (locally calcarenites)	X	X	0.160786
	Marbles (locally with calcschists)	X
	Metabasites, amphibolites, and serpentinites	X
	Micaschists, phyllites, and sandstones	X
	Endorheic and arheic zones	X
	Peridotites and serpentinites	X
	Slates, calcschists, limestones, quartzites, and conglomerates	X	X	0.0510428
	Slates, quartzites, quartz-graywackes, jaspers, and volcanic rocks	X
	Slates, schists, graywackes, and quartzites	X	X	0.233413
	Slates, graywackes, and sandstones	X	X	0.0892611
	Acid and intermediate volcanic rocks of Cabo de Gata	X
	Basic and intermediate volcanic and subvolcanic rocks	X	X	0.267979
	Other unlisted values	X
Biogeographical unit	Aljibico sector	X
	Almeriense sector	X
	Alpujarreño-Gadorense sector	X
	Gaditano-Onubense coastal sector	X
	Guadaciano-Bacense sector	X	X	0.363336
	Hispalense sector	X	X	0.226688
	Malacitano-Almijarense sector	X
	Siliceous sandstones	X
	Sandstones, marls, and mudrocks	X
	Manchego-Murciano sector	X
	Marianico-Monchiquense sector	X	X	0.233413
	Nevadense sector	X
	Rondeño sector	X
	Subbetic sector	X	X	0.264346
	(Other unlisted values)	X
Land use / Cover	Airports	X
	Rice fields	X
	Mixed forest	X	X	0.282713
	Broad-leaved forest	X	X	0.193243
	Annual crops associated with permanent crops	X
	Water courses	X	X	0.379929
	Dump sites (or Waste and dump sites)	X	X
	Estuaries	X
	Fruit trees	X	X	0.166127
	Wetlands and marsh areas	X
	Sports and recreational facilities	X	X	0.494306
	Coastal lagoons	X
	Water bodies	X	X	0.3023
	Heaths and scrub	X
	Seas and oceans	X
	Salt marshes	X
	Transitional woodland-shrub	X	X	0.333703
	Sclerophyllous scrub	X	X	0.233413
	Complex cultivation patterns (o mosaic of crops)	X	X	0.401978
	Olive groves	X	X	0.398485
	Natural grasslands	X	X	0.329506
	Beaches, dunes, and sand flats	X
	Meadows and pastures	X	X	0.318239
	Road, rail networks and associated land	X	X	0.438946
	Sparsely vegetated areas (rock)	X	X	0.0808043
	Salines (or saltworks)	X
	Agroforestry systems	X	X	0.199265
	Continuous urban fabric	X	X	0.413726
	Discontinuous urban fabric	X	X	0.396152
	Agricultural Lands with significant natural vegetation	X	X	0.42057
	Permanently irrigated land	X	X	0.339131
	Non-irrigated arable land	X	X	0.294776
	Vineyards	X
	Mineral extraction sites	X	X	0.394693
	Construction sites	X	X	0.308037
	Industrial or commercial units	X	X	0.368568
	Intertidal flats	X
	Port areas	X
	Burnt areas	X	X	0.325567
	Urban green areas	X
	Other unlisted values	X	X	0.29825
Landscape unit	Steppe plateaus	X	X	0.239474
	Hilly, rolling, and hilltop countrysides	X	X	0.255846
	Inland plain countrysides	X
	Piedmont countrysides	X	X	0.245902
	Steppe countrysides	X
	Intramontane countrysides	X
	Cliff coasts	X
	Low and sandy coasts	X
	Coasts with coastal countrysides	X
	Coasts with coastal ranges	X
	Mixed coasts	X
	High mountain ranges	X
	Low mountain ranges	X	X	0.233413
	Medium mountain ranges	X	X	0.297155
	Subdeserts	X
	Inland valleys, plains, and marshes	X	X	0.316609
	Coastal valleys, plains, and marshes	X
	Plains and steppe valleys	X
	Intramontane plains and valleys	X
	Other unlisted values	X
Terrestrial physiographic unit	Badlands and gullies	X	X	0.0720373
	Denudative ravines and canyons	X	X	0.284026
	Hills with strong structural influence. Stable environments	X	X	0.26001
	Hills with strong structural influence. Unstable environments	X	X	0.227596
	Hills with slight structural influence. Stable environments	X	X	0.289303
	Hills with endogenous influence	X	X	0.259524
	Hills with moderate structural influence. Unstable environments	X	X	0.240221
	Structural hills and mounds	X	X	0.253037
	Artificial fill basins	X
	Artificial/Anthropic landforms (dump sites, altered soils, salt flats, and aquaculture areas)	X	X	0.0149638
	Colluvium-associated landforms	X
	Abrasion landforms	X	X	0.269189
	Coastal detrital landforms	X
	Fluvio-tidal landforms	X
	Glacial landforms	X
	Tidal landforms	X
	Periglacial landforms	X
	Primitive-Volcanic landforms	X
	Glacis and associated landforms	X
	Islands	X	X	0.253339
	Accumulation and/or deflation plains	X
	Ridges and plains. Stable environments	X
	Superficial karst landforms	X	X	0.0524591
	Derived-Volcanic reliefs	X	X	0.260322
	Structural reliefs in carbonate rocks	X
	Mountain reliefs with endogenous influence	X	X	0.283552
	Folded mountain reliefs in conglomerate and granular rocks	X	X	0.43202
	Folded mountain reliefs in carbonate materials	X
	Folded mountain reliefs in metamorphic materials. Stable environments	X	X	0.286384
	Folded mountain reliefs in metamorphic materials. Unstable environments	X	X	0.233413
	Mono- and aclinal tabular reliefs	X
	Terraces	X	X	0.370617
	Plains and floodplains	X	X	0.249809
	Endorheic and arheic zones	X	X	0.266121
	Slope landforms	X	X	0.260185
	Hills, mounds, and erosion surfaces	X	X	0.260185
	Dune landforms	X	X	0.15801
Altitude range	0-49 m a.s.l.	X
	100-199 m a.s.l.	X	X	0.218127
	1000-1099 m a.s.l.	X	X	0.129408
	1100-1199 m a.s.l.	X	X	0.134976
	1200-1299 m a.s.l.	X	X	0.115261
	1300-1399 m a.s.l.	X	X	0.0394047
	1400-1499 m a.s.l.	X	X	0.00721062
	1500-1599 m a.s.l.	X	X	0.0180136
	1600-1699 m a.s.l.	X	X	0.0136525
	1700-1799 m a.s.l.	X	X	0.0174149
	1800-1899 m a.s.l.	X	X	0.090735
	1900-1999 m a.s.l.	X	X	0.0222191
	200-299 m a.s.l.	X
	2000-2099 m a.s.l.	X
	2100-2199 m a.s.l.	X
	2200-2299 m a.s.l.	X
	2300-2399 m a.s.l.	X
	2400-2499 m a.s.l.	X
	2500-2599 m a.s.l.	X
	2600-2699 m a.s.l.	X
	2700-2799 m a.s.l.	X
	2800-2899 m a.s.l.	X
	2900-2999 m a.s.l.	X
	300-399 m a.s.l.	X	X	0.241912
	3000-3099 m a.s.l.	X
	3100-3199 m a.s.l.	X
	3200-3299 m a.s.l.	X
	3300-3399 m a.s.l.	X
	3400-3499 m a.s.l.	X
	400-499 m a.s.l.	X	X	0.293879
	50-99 m a.s.l.	X
	500-599 m a.s.l.	X	X	0.228074
	600-699 m a.s.l.	X	X	0.252136
	700-799 m a.s.l.	X	X	0.233413
	800-899 m a.s.l.	X	X	0.26153
	900-999 m a.s.l.	X	X	0.196178
	Other unlisted values	X
Precipitation	200 mm	X
	300 mm	X
	400 mm	X	X	≤ 0.300860394
	500 mm	X	X	≤ 0.240383686
	600 mm	X	X	≤ 0.226618840
	700 mm	X	X	≤ 0.248184169
	800 mm	X	X	≤ 0.244759320
	900 mm	X	X	≤ 0.212157028
	1000 mm	X	X	≤ 0.179069775
	1100 mm	X	X	≤ 0.160172410
	1200 mm	X	X	≤ 0.144513993
	1300 mm	X	X	≤ 0.139687358
	1400 mm	X	X	≤ 0.138465011
	1500 mm	X	X	≤ 0.137050300
	1600 mm	X	X	≤ 0.135847385
	1700 mm	X	X	≤ 0.134653381
	1800 mm	X	X	≤ 0.13346825
	1900 mm	X	X	≤ 0.132291956
	2000 mm	X	X	0.131124
	2100 mm	X
Temperature	4 ºC	X
	5 ºC	X
	6 ºC	X
	7 ºC	X
	8 ºC	X
	9 ºC	X
	7 ºC	X
	8 ºC	X
	9 ºC	X
	10 ºC	X	X	≤ 0.287096423
	11 ºC	X	X	≤ 0.224536093
	12 ºC	X	X	≤ 0.219116900
	13 ºC	X	X	≤ 0.220436516
	14 ºC	X	X	≤ 0.238774909
	15 ºC	X	X	≤ 0.258910486
	16 ºC	X	X	≤ 0.292495043
	17 ºC	X	X	0.295098
	18 ºC	X
	19 ºC	X
The continuous variables, mean annual temperature and mean annual precipitation, were modeled using their native continuous raster values in the MaxEnt/maxnet algorithm. The discrete values presented in this table do not represent pre-model classification; rather, they serve as a visual representation of the sampled environmental space. The Predicted Suitability column shows the maximum probabili…
